# Supplementary material for: Virus-specific memory T cell responses unmasked by immune checkpoint blockade cause hepatitis
Source: Nat Commun. 2021 Mar 4;12:1439. doi: 10.1038/s41467-021-21572-y (PMC7933278; doi:10.1038/s41467-021-21572-y)
Supplement: Supplementary file 4 — Source Data [file 41467_2021_21572_MOESM4_ESM.xlsx]

## Sheet: Fig.1B
	Number of complications	Hepatitis	Colitis	Thyroiditis	n	Totals	%
	0	-	-	-	25	25	28.1
	1	+	-	-	18	36	40.4
		-	+	-	9
		-	-	+	9
	2	+	+	-	7	23	25.8
		+	-	+	8
		-	+	+	8
	3	+	+	+	5	5	5.6

## Sheet: Fig.1C
	Cross-tabulation											Chi-squared Tests
	Group	1	2	3	4	5	6	7	8	Totals			Value	df	Asymptotic Significance (2-sided)	Exact Significance (2-sided)	Point Probability
	Colitis	+	+	+	+	-	-	-	-
	Thyroiditis	+	+	-	-	+	+	-	-
	Hepatitis	+	-	+	-	+	-	+	-			Pearson Chi-Square	28,616 a	21	0.124
	Progressive_disease	1	2	3	1	4	3	10	12	12		Likelihood Ratio	32.792	21	0.049	0.119
	Stable_disease	1	0	2	3	0	1	1	3	3		Fisher's Exact Test	27.016			0.073
	Partial_response	1	3	2	2	1	5	3	9	9		Linear-by-Linear Association	4,610 b	1	0.032	0.032	0.002
	Complete_response	2	3	0	3	3	0	4	1	1		N of Valid Cases	89
	Totals	5	8	7	9	8	9	18	25	89
												a 28 cells (87,5%) have expected count less than 5. The minimum expected count is ,62.
												b The standardized statistic is -2,147.

## Sheet: Fig.1D
	Values: AST (U/l)				Group Statistics			Mann Whitney Test
	No hepatitis	Hepatitis			No hepatitis	Hepatitis
	62	29		Number of values	50	37		P value	0.3239
	44	35						Exact or approximate P value?	Exact
	247	40		Minimum	10	11		P value summary	ns
	88	51		25% Percentile	19.5	21		Significant at P < 0.05?	No
	10	47		Median	25.5	32		One- or two-tailed P value?	Two-tailed
	290	19		75% Percentile	49.25	58		Sum of ranks in column A,B	2085 , 1744
	27	44		Maximum	310	179		Mann-Whitney U	809.5
	31	22
	63	22		Mean	47.52	45.78		Difference between medians
	25	60		Std. Deviation	64.12	38.26		Median of column A	25,50, n=50
	11	22		Std. Error of Mean	9.068	6.291		Median of column B	32,00, n=37
	18	179						Difference: Actual	6.5
	64	108		Lower 95% CI of mean	29.3	33.03		Difference: Hodges-Lehmann	4
	21	61		Upper 95% CI of mean	65.74	58.54
	16	62
	38	89		D'Agostino & Pearson omnibus normality test
	72	30		K2	55.95	23.37
	50	24		P value	< 0,0001	< 0,0001
	49	56		Passed normality test (alpha=0.05)?	No	No
	60	16		P value summary	****	****
	122	84
	58	36
	16	47
	15	21
	310	139
	30	11
	25	19
	36	11
	11	21
	15	17
	17	15
	26	14
	23	24
	21	39
	20	32
	11	28
	20	120
	11
	21
	26
	24
	31
	21
	24
	29
	17
	20
	37
	23
	30

## Sheet: Fig.1E
	Values: ALT (U/l)				Group Statistics			Mann Whitney Test
	No hepatitis	Hepatitis			No hepatitis	Hepatitis
	17	13		Number of values	51	38		P value	0.9424
	68	21						Exact or approximate P value?	Exact
	15	24		Minimum	9	10		P value summary	ns
	39	20		25% Percentile	15	15		Significant at P < 0.05?	No
	33	17		Median	21	21.5		One- or two-tailed P value?	Two-tailed
	13	15		75% Percentile	29	26.25		Sum of ranks in column A,B	2286 , 1719
	63	22		Maximum	68	170		Mann-Whitney U	960
	22	14
	22	16		Mean	23.1	26.11		Difference between medians
	28	15		Std. Deviation	11.6	25.81		Median of column A	21,00, n=51
	13	27		Std. Error of Mean	1.624	4.186		Median of column B	21,50, n=38
	17	62						Difference: Actual	0.5
	19	24		Lower 95% CI of mean	19.84	17.62		Difference: Hodges-Lehmann	0
	11	25		Upper 95% CI of mean	26.36	34.59
	9	25
	19	41		D'Agostino & Pearson omnibus normality test
	15	18		K2	33.85	75.39
	21	12		P value	< 0,0001	< 0,0001
	22	17		Passed normality test (alpha=0.05)?	No	No
	11	14		P value summary	****	****
	25	23
	35	30
	12	10
	10	11
	23	19
	37	15
	30	31
	13	17
	17	26
	18	30
	23	22
	26	14
	24	35
	35	27
	21	21
	29	26
	29	23
	18	170
	14
	16
	19
	30
	24
	16
	11
	26
	14
	16
	33
	26
	31

## Sheet: Fig.1F
	Values: gGT (U/l)				Group Statistics			Mann Whitney Test
	No hepatitis	Hepatitis			No hepatitis	Hepatitis
	20	20		Number of values	51	38		P value	0.0293
	45	24						Exact or approximate P value?	Exact
	32	36		Minimum	14	15		P value summary	*
	51	68		25% Percentile	19	24		Significant at P < 0.05?	Yes
	28	25		Median	28	35		One- or two-tailed P value?	Two-tailed
	29	24		75% Percentile	35	49.25		Sum of ranks in column A,B	2033 , 1972
	74	26		Maximum	113	303		Mann-Whitney U	707
	29	18
	35	30		Mean	31.12	48.11		Difference between medians
	30	23		Std. Deviation	17.98	51.51		Median of column A	28,00, n=51
	17	21		Std. Error of Mean	2.518	8.357		Median of column B	35,00, n=38
	29	96						Difference: Actual	7
	21	60		Lower 95% CI of mean	26.06	31.17		Difference: Hodges-Lehmann	6.5
	28	40		Upper 95% CI of mean	36.17	65.04
	21	26
	20	45		D'Agostino & Pearson omnibus normality test
	19	35		K2	44.84	59.31
	33	17		P value	< 0,0001	< 0,0001
	27	38		Passed normality test (alpha=0.05)?	No	No
	16	24		P value summary	****	****
	19	36
	26	43
	16	17
	15	27
	14	42
	62	303
	29	23
	15	26
	19	94
	113	79
	38	38
	37	35
	29	33
	30	15
	31	49
	27	50
	45	52
	36	170
	16
	19
	17
	21
	44
	34
	22
	52
	17
	19
	24
	70
	27

## Sheet: Fig.1G
	Values: Bilirubin (mg/dl)				Group Statistics			Mann Whitney Test
	No hepatitis	Hepatitis			No hepatitis	Hepatitis
	0.37	0.6		Number of values	51	38		P value	0.4424
	0.51	0.6						Exact or approximate P value?	Exact
	0.82	0.5		Minimum	0.2	0.2		P value summary	ns
	1.2	0.5		25% Percentile	0.3	0.3		Significant at P < 0.05?	No
	0.2	0.4		Median	0.4	0.4		One- or two-tailed P value?	Two-tailed
	0.3	0.3		75% Percentile	0.6	0.5		Sum of ranks in column A,B	2387 , 1618
	0.3	0.4		Maximum	1.9	1.5		Mann-Whitney U	877
	0.3	0.5
	0.4	0.5		Mean	0.5157	0.4579		Difference between medians
	0.2	0.2		Std. Deviation	0.3145	0.2575		Median of column A	0,4000, n=51
	0.4	0.3		Std. Error of Mean	0.04404	0.04177		Median of column B	0,4000, n=38
	0.5	0.5						Difference: Actual	0
	0.6	0.2		Lower 95% CI of mean	0.4272	0.3733		Difference: Hodges-Lehmann	0
	0.5	0.2		Upper 95% CI of mean	0.6042	0.5425
	0.3	0.4
	0.2	0.4		D'Agostino & Pearson omnibus normality test
	0.4	0.6		K2	40.21	36.23
	0.4	0.4		P value	< 0,0001	< 0,0001
	0.3	0.7		Passed normality test (alpha=0.05)?	No	No
	0.3	1.2		P value summary	****	****
	0.3	0.3
	0.8	0.4
	0.5	0.5
	0.3	0.5
	0.3	0.4
	0.4	0.2
	0.7	0.4
	0.5	0.4
	1.9	0.3
	0.3	0.5
	0.5	0.3
	0.7	0.5
	0.9	1.5
	0.3	0.2
	0.6	0.2
	0.6	0.7
	0.5	0.2
	0.4	0.5
	0.8
	0.9
	0.5
	0.4
	0.8
	1.3
	0.3
	0.2
	0.2
	0.5
	0.3
	0.5
	0.6

## Sheet: Fig.1H
	Values: CRP (µg/ml)				Group Statistics			Mann Whitney Test
	No hepatitis	Hepatitis			No hepatitis	Hepatitis
	43.2	2.9		Number of values	47	38		P value	0.5515
	2.9	4.2						Exact or approximate P value?	Exact
	8	2.9		Minimum	0.6	0.6		P value summary	ns
	59.2	126		25% Percentile	4.2	2.9		Significant at P < 0.05?	No
	5.4	38.7		Median	7.4	4.2		One- or two-tailed P value?	Two-tailed
	7.4	2.9		75% Percentile	19.6	35.7		Sum of ranks in column A,B	2089 , 1567
	6.9	58.7		Maximum	162	262		Mann-Whitney U	825.5
	2.9	2.9
	10	3.6		Mean	20.04	31.08		Difference between medians
	2.9	262		Std. Deviation	32.34	61.53		Median of column A	7,400, n=47
	35.2	8.7		Std. Error of Mean	4.717	9.982		Median of column B	4,200, n=38
	6.3	2.9						Difference: Actual	-3.2
	2.9	2.9		Lower 95% CI of mean	10.55	10.86		Difference: Hodges-Lehmann	-0.95
	19.3	66.7		Upper 95% CI of mean	29.54	51.31
	10.5	5.1
	162	2.9		D'Agostino & Pearson omnibus normality test
	11.7	2.9		K2	55.01	43.99
	4.8	2.9		P value	< 0,0001	< 0,0001
	7.2	2.9		Passed normality test (alpha=0.05)?	No	No
	25.2	256		P value summary	****	****
	143	12.8
	29.9	4.2
	2.9	13.6
	2.9	38.7
	45.8	3.3
	54.6	104
	4.8	2.9
	19.6	3.9
	7.1	2.9
	16.3	2.9
	18.3	52.3
	51.8	2.9
	6.2	8.3
	11	12.8
	41.9	10.1
	6	0.6
	8.1	11.5
	9.3	34.7
	1.2
	8.2
	0.6
	1.2
	5.4
	1.3
	4.7
	4.2
	1.8

## Sheet: Fig.1I
	Values: LDH (U/l)				Group Statistics			Mann Whitney Test
	No hepatitis	Hepatitis			No hepatitis	Hepatitis
	1779	179		Number of values	50	38		P value	0.8851
	947	169						Exact or approximate P value?	Exact
	280	274		Minimum	108	135		P value summary	ns
	200	482		25% Percentile	159	166.3		Significant at P < 0.05?	No
	284	217		Median	199	209.5		One- or two-tailed P value?	Two-tailed
	132	229		75% Percentile	284.8	265		Sum of ranks in column A,B	2208 , 1709
	179	477		Maximum	1779	627		Mann-Whitney U	932.5
	202	220
	624	135		Mean	278.3	234.6		Difference between medians
	222	195		Std. Deviation	262.6	102.8		Median of column A	199,0, n=50
	262	207		Std. Error of Mean	37.13	16.67		Median of column B	209,5, n=38
	272	263						Difference: Actual	10.5
	142	216		Lower 95% CI of mean	203.7	200.8		Difference: Hodges-Lehmann	2
	132	302		Upper 95% CI of mean	353	268.4
	187	212
	159	271		D'Agostino & Pearson omnibus normality test
	340	154		K2	78.34	31.64
	178	155		P value	< 0,0001	< 0,0001
	517	181		Passed normality test (alpha=0.05)?	No	No
	202	191		P value summary	****	****
	553	274
	426	154
	145	154
	204	161
	157	172
	303	346
	159	223
	188	247
	271	232
	161	157
	221	200
	212	159
	191	153
	306	194
	147	243
	108	168
	344	322
	158	627
	182
	287
	133
	232
	372
	188
	164
	197
	155
	198
	144
	171

## Sheet: Fig.1J
	Values: Protein S (ng/ml)				Group Statistics			Mann Whitney Test
	No hepatitis	Hepatitis			No hepatitis	Hepatitis
	4.8	0.06		Number of values	50	38		P value	0.5779
	0.09	0.24						Exact or approximate P value?	Exact
	0.06	0.61		Minimum	0.03	0.03		P value summary	ns
	0.11	0.27		25% Percentile	0.06	0.06		Significant at P < 0.05?	No
	0.04	0.18		Median	0.1	0.1		One- or two-tailed P value?	Two-tailed
	0.47	0.23		75% Percentile	0.22	0.2725		Sum of ranks in column A,B	2159 , 1758
	0.04	1.07		Maximum	5.75	4.75		Mann-Whitney U	883.5
	0.43	0.07
	0.17	0.03		Mean	0.528	0.3534		Difference between medians
	0.12	0.94		Std. Deviation	1.259	0.7946		Median of column A	0,1000, n=50
	0.06	0.1		Std. Error of Mean	0.178	0.1289		Median of column B	0,1000, n=38
	0.43	1.45						Difference: Actual	0
	0.07	0.1		Lower 95% CI of mean	0.1702	0.09225		Difference: Hodges-Lehmann	0.01
	0.11	0.08		Upper 95% CI of mean	0.8858	0.6146
	0.03	0.06
	0.08	0.08		D'Agostino & Pearson omnibus normality test
	0.72	0.03		K2	55.39	74.38
	0.1	0.04		P value	< 0,0001	< 0,0001
	1.71	0.04		Passed normality test (alpha=0.05)?	No	No
	0.08	0.09		P value summary	****	****
	2.94	0.28
	0.03	0.06
	0.1	0.13
	0.07	0.06
	4.67	0.18
	0.07	0.3
	0.03	0.11
	0.16	0.26
	0.67	0.06
	0.12	0.37
	0.05	0.1
	0.07	0.05
	0.04	0.09
	0.11	0.47
	0.11	0.05
	0.11	0.07
	0.17	0.27
	0.06	4.75
	0.04
	0.37
	0.04
	0.07
	5.75
	0.06
	0.14
	0.28
	0.2
	0.04
	0.05
	0.06

## Sheet: Fig.1K
	Cross-tabulation						Chi-squared Tests
			αHBcAg Ig		Totals			Value	df	Asymptotic Significance (2-sided)	Exact Significance (2-sided)	Point Probability
			+	-
	Hepatitis	+	2	33	35
		-	1	49	50		Pearson Chi-Square	0,834 a	1	0.361	0.566
	Totals		3	82	85		Likelihood Ratio	0.821	1	0.365	0.566
							Fisher's Exact Test				0.566
							Linear-by-Linear Association	0,824 b	1	0.364	0.566	0.301
							N of Valid Cases	85
							a 2 cells (50,0%) have expected count less than 5. The minimum expected count is 1,24.
							b The standardized statistic is ,908.

[truncated: 58 more sheets: Fig.1L, Fig.1M, Fig.1N, Fig.2A, Fig.2B, Fig.2C, Fig.2D, Fig.2E, Fig.2F, Fig.2G, Fig.2H, Fig.2I, Fig.2J, Fig.3A, Fig.3B, Fig.3C, Fig.3D, Fig.3E, Fig.3F, Fig.3G …]
